# Supplementary material for: Molecular Ecological Basis of Grasshopper (Oedaleus asiaticus) Phenotypic Plasticity under Environmental Selection
Source: Front Physiol. 2017 Oct 10;8:770. doi: 10.3389/fphys.2017.00770 (PMC5641302; doi:10.3389/fphys.2017.00770)
Supplement: Supplementary file 2 [file DataSheet1.xls]

## Sheet: Pattern 1
Supplementary data 1 of "Molecular Ecological Basis of Grasshopper (Oedaleus asiaticus) Phenotypic Plasticity under Environmental Selection"
by Xinghu Qin, Kun Hao, Jingchuan Ma, Xunbing Huang, Xiongbing Tu, Md. Panna Ali, Barry R. Pittendrigh, Guangchun Cao, Guangjun Wang, Xiangqun Nong, Douglas W. Whitman & Zehua Zhang
Table 1. The gene expression pattern cluster (pattern_1)
qvalue< 0.005 & |log2(foldchange)| > 1
Genes	Gene Length	NR Description	NT Description	KO Description	Swissprot Description	PFAM description	BP Description	MF Description	CC Description	KOG Description
c72358_g1	1609	Chain P, Inhibition Of Caspase-2 By A Designed Ankyrin Repeat Protein (Darpin) >gi|149242818|pdb|2P2C|Q Chain Q, Inhibition Of Caspase-2 By A Designed Ankyrin Repeat Protein (Darpin) >gi|149242821|pdb|2P2C|R Chain R, Inhibition Of Caspase-2 By A Designed Ankyrin Repeat Protein (Darpin) >gi|149242824|pdb|2P2C|S Chain S, Inhibition Of Caspase-2 By A Designed Ankyrin Repeat Protein (Darpin) >gi|1492…	--	GA-binding protein transcription factor, beta	GA-binding protein subunit beta-2 OS=Homo sapiens GN=GABPB2 PE=2 SV=1	Ankyrin repeat//Ankyrin repeat	--	protein binding	--	FOG: Ankyrin repeat
c83272_g1	2153	hexamerin-like protein 4 [Locusta migratoria]	Locusta migratoria hexamerin-like protein 4 mRNA, complete cds	--	Hexamerin OS=Blaberus discoidalis PE=2 SV=1	--	--	--	--	--
c57465_g1	1230	hypothetical protein X777_10552 [Cerapachys biroi]	--	--	--	Nuclear envelope localisation domain	--	actin binding	integral component of membrane	--
c45518_g1	1052	protein lethal, putative [Pediculus humanus corporis] >gi|212512779|gb|EEB15480.1| protein lethal, putative [Pediculus humanus corporis]	--	crystallin, alpha B	Protein lethal(2)essential for life OS=Drosophila melanogaster GN=l(2)efl PE=1 SV=1	Alpha crystallin A chain, N terminal	sensory organ development	structural constituent of eye lens	--	Alpha crystallins
c71934_g1	1037	RecName: Full=Putative defense protein; AltName: Full=Basic 19 kDa hemolymph protein; Flags: Precursor [Locusta migratoria] >gi|159434|gb|AAA29283.1| basic 19k protein precursor [Locusta migratoria] >gi|226482|prf||1515168A hemolymph protein 19kD	L.migratoria basic 19kD hemolymph protein mRNA, complete cds	--	Putative defense protein OS=Locusta migratoria PE=2 SV=1	--	defense response to protozoan	--	extracellular region	--
c62008_g1	1115	Protein charybde [Camponotus floridanus]	--	--	Protein charybde OS=Drosophila pseudoobscura pseudoobscura GN=chrb PE=2 SV=1	RTP801 C-terminal region	negative regulation of signal transduction	--	cytoplasm	--
c75051_g1	765	--	--	--	--	--	--	--	--	--
c69736_g1	1442	Alpha-taxilin [Zootermopsis nevadensis]	--	--	Alpha-taxilin OS=Mus musculus GN=Txlna PE=2 SV=1	Autophagy protein Apg6//Cornifin (SPRR) family//3-hydroxyacyl-CoA dehydrogenase, NAD binding domain//Myosin-like coiled-coil protein	autophagy//fatty acid biosynthetic process//oxidation-reduction process//lysine catabolic process//isoleucine catabolic process//leucine catabolic process//benzoate metabolic process//fatty acid metabolic process//valine catabolic process//peptide cross-linking//tryptophan metabolic process	syntaxin binding//3-hydroxyacyl-CoA dehydrogenase activity//oxidoreductase activity	cytoplasm	Myosin-like coiled-coil protein
c52541_g1	675	--	--	--	--	VirB8 protein	--	--	membrane	--
c68664_g3	1459	Chain A, Crystal Structure Of E3_19 An Designed Ankyrin Repeat Protein >gi|110590886|pdb|2BKG|B Chain B, Crystal Structure Of E3_19 An Designed Ankyrin Repeat Protein >gi|28274850|gb|AAO25690.1| ankyrin repeat protein E3_19, partial [synthetic construct]	--	serine/threonine-protein phosphatase 6 regulatory ankyrin repeat subunit A	Serine/threonine-protein phosphatase 6 regulatory ankyrin repeat subunit A OS=Homo sapiens GN=ANKRD28 PE=1 SV=5	Ankyrin repeat//Ankyrin repeat	--	protein binding	--	FOG: Ankyrin repeat
c71466_g1	1229	--	--	--	--	--	--	--	--	--
c73497_g1	5384	hypothetical protein L798_09311 [Zootermopsis nevadensis]	--	--	--	--	--	--	--	--
c73278_g1	4286	PREDICTED: TBC1 domain family member 1 isoform X2 [Microplitis demolitor] >gi|607302765|gb|EZA44861.1| Rab-GTPase-TBC domain-containing protein [Microplitis demolitor]	--	TBC1 domain family member 4	TBC1 domain family member 1 OS=Homo sapiens GN=TBC1D1 PE=1 SV=2	Phosphotyrosine interaction domain (PTB/PID)//Phosphotyrosine-binding domain//Rab-GTPase-TBC domain	regulation of Rab GTPase activity	protein binding//Rab GTPase activator activity	--	Predicted GTPase activator NB4S/EVI5 (contains TBC domain)/Calmodulin-binding protein Pollux (contains PTB and TBC domains)
c75218_g2	3599	heat shock protein 20.6 [Locusta migratoria]	Locusta migratoria heat shock protein 20.6 mRNA, complete cds	--	Protein lethal(2)essential for life OS=Drosophila melanogaster GN=l(2)efl PE=1 SV=1	QLQ	regulation of transcription, DNA-templated//response to stress	ATP binding//hydrolase activity, acting on acid anhydrides, in phosphorus-containing anhydrides	nucleus	Alpha crystallins
c5273_g1	1816	Lysosomal aspartic protease [Zootermopsis nevadensis]	--	cathepsin D	Lysosomal aspartic protease OS=Aedes aegypti GN=AAEL006169 PE=1 SV=2	Eukaryotic aspartyl protease	proteolysis	aspartic-type endopeptidase activity	--	Aspartyl protease
c67444_g2	1040	--	--	--	--	--	--	--	--	--
c83775_g1	10726	hypothetical protein M513_02440 [Trichuris suis]	--	--	Transposon Tf2-6 polyprotein OS=Schizosaccharomyces pombe (strain 972 / ATCC 24843) GN=Tf2-6 PE=3 SV=1	Zinc knuckle//Reverse transcriptase (RNA-dependent DNA polymerase)//Baculovirus polyhedron envelope protein, PEP, C terminus//Integrase core domain	RNA-dependent DNA replication//DNA integration	RNA-directed DNA polymerase activity//nucleic acid binding//zinc ion binding//structural molecule activity//RNA binding	viral capsid//viral envelope	FOG: Transposon-encoded proteins with TYA, reverse transcriptase, integrase domains in various combinations
c77247_g1	3846	--	--	--	--	Zinc-binding domain of Paramyxoviridae V protein	--	metal ion binding	--	--
c72031_g1	2517	hypothetical protein L798_08006, partial [Zootermopsis nevadensis]	--	KRAB domain-containing zinc finger protein	Zinc finger protein 768 OS=Homo sapiens GN=ZNF768 PE=1 SV=2	Zinc finger, C2H2 type//Zinc-finger associated domain (zf-AD)	--	metal ion binding//zinc ion binding	nucleus	FOG: Zn-finger
c75290_g2	990	hypothetical protein [Locusta migratoria]	Locusta migratoria mRNA for chemosensory protein (OS-D5 gene)	--	Ejaculatory bulb-specific protein 3 OS=Drosophila melanogaster GN=PebIII PE=1 SV=2	Alphavirus glycoprotein J	suppression by virus of host apoptotic process	--	--	--
c76563_g2	2206	carboxylesterase-like protein [Locusta migratoria manilensis]	Locusta migratoria manilensis carboxylesterase-like protein mRNA, partial cds	--	Esterase FE4 OS=Myzus persicae PE=1 SV=1	alpha/beta hydrolase fold//Prolyl oligopeptidase family	metabolic process//proteolysis	serine-type peptidase activity//hydrolase activity	--	Carboxylesterase and related proteins
c71001_g1	964	Muscle-specific protein, putative [Pediculus humanus corporis] >gi|212511212|gb|EEB14245.1| Muscle-specific protein, putative [Pediculus humanus corporis]	Gryllus bimaculatus mRNA, GBcontig28204	--	Muscle-specific protein 20 OS=Drosophila melanogaster GN=Mp20 PE=2 SV=2	Calponin homology (CH) domain	--	protein binding	--	Calponin
c64547_g1	2217	PREDICTED: uncharacterized protein LOC100122944 [Nasonia vitripennis]	--	--	--	Nitrogen fixation protein NifW	nitrogen fixation	--	--	--
c83063_g1	5659	Chain P, Inhibition Of Caspase-2 By A Designed Ankyrin Repeat Protein (Darpin) >gi|149242818|pdb|2P2C|Q Chain Q, Inhibition Of Caspase-2 By A Designed Ankyrin Repeat Protein (Darpin) >gi|149242821|pdb|2P2C|R Chain R, Inhibition Of Caspase-2 By A Designed Ankyrin Repeat Protein (Darpin) >gi|149242824|pdb|2P2C|S Chain S, Inhibition Of Caspase-2 By A Designed Ankyrin Repeat Protein (Darpin) >gi|1492…	--	tankyrase	Tankyrase OS=Drosophila melanogaster GN=Tnks PE=1 SV=1	UcrQ family//Transcription initiation factor IIA, gamma subunit//Ankyrin repeat//Ankyrin repeat//Aflatoxin regulatory protein	transcription initiation from RNA polymerase II promoter//aflatoxin biosynthetic process//regulation of transcription, DNA-templated//oxidative phosphorylation//electron transport//proton transport	protein binding//ubiquinol-cytochrome-c reductase activity//DNA binding	transcription factor TFIIA complex//nucleus	Ankyrin
c80356_g1	2843	PREDICTED: Krueppel-like factor 10 [Diaphorina citri] >gi|662193685|ref|XP_008469759.1| PREDICTED: Krueppel-like factor 10 [Diaphorina citri]	--	krueppel-like factor 10/11	Krueppel-like factor 11 OS=Mus musculus GN=Klf11 PE=2 SV=3	BED zinc finger//Zinc finger, C2H2 type//InsA N-terminal domain//Subtilisin inhibitor-like	transposition, DNA-mediated	metal ion binding//serine-type endopeptidase inhibitor activity//DNA binding	--	FOG: Zn-finger
c64167_g1	1376	Vago protein [Aedes aegypti]	--	--	--	--	--	--	--	--
c45105_g1	426	--	--	--	--	--	--	--	--	--
c78959_g1	2481	hypothetical protein X777_12493 [Cerapachys biroi]	--	--	--	--	--	--	--	--
c82180_g1	1192	Constitutive coactivator of peroxisome proliferator-activated receptor gamma, partial [Ophiophagus hannah]	--	--	--	Nuclear envelope localisation domain	--	actin binding	integral component of membrane	--
c81147_g1	3301	Transposable element Tc1 transposase, partial [Stegodyphus mimosarum]	--	--	--	Procyclic acidic repetitive protein (PARP)	--	--	membrane	--
c20101_g1	594	--	--	--	--	--	--	--	--	--
c68348_g1	949	--	--	--	--	GATA zinc finger	regulation of transcription, DNA-templated	sequence-specific DNA binding//zinc ion binding//sequence-specific DNA binding transcription factor activity	transcription factor complex	--
c76563_g1	4759	carboxylesterase-like protein [Locusta migratoria manilensis]	--	para-nitrobenzyl esterase	Esterase FE4 OS=Myzus persicae PE=1 SV=1	alpha/beta hydrolase fold//Prolyl oligopeptidase family	metabolic process//proteolysis	hydrolase activity//serine-type peptidase activity	--	Carboxylesterase and related proteins
c62008_g2	1184	Protein charybde [Camponotus floridanus]	--	--	Protein charybde OS=Drosophila melanogaster GN=chrb PE=2 SV=2	RTP801 C-terminal region	negative regulation of signal transduction	--	cytoplasm	--
c81371_g2	1899	--	--	--	--	--	--	--	--	--
c60845_g1	463	--	--	--	--	--	--	--	--	--
c81371_g1	1381	proteinase inhibitor serpin, partial [Locusta migratoria]	Locusta migratoria proteinase inhibitor serpin mRNA, partial cds	serpin B	Serpin B4 OS=Homo sapiens GN=SERPINB4 PE=1 SV=2	--	--	--	--	Serpin
c81395_g1	1662	hypothetical protein L798_04130 [Zootermopsis nevadensis]	--	--	--	Hr1 repeat	signal transduction	--	--	--
c73544_g1	941	RecName: Full=Putative beta-carotene-binding protein	--	--	Putative beta-carotene-binding protein OS=Schistocerca gregaria PE=1 SV=1	--	--	--	--	--

## Sheet: Pattern 2
Supplementary data 1 of "Molecular Ecological Basis of Grasshopper (Oedaleus asiaticus) Phenotypic Plasticity under Environmental Selection"
by Xinghu Qin, Kun Hao, Jingchuan Ma, Xunbing Huang, Xiongbing Tu, Md. Panna Ali, Barry R. Pittendrigh, Guangchun Cao, Guangjun Wang, Xiangqun Nong, Douglas W. Whitman & Zehua Zhang
Table 2. The gene expression pattern cluster (pattern_2)
qvalue< 0.005 & |log2(foldchange)| > 1
Genes	Gene Length	NR Description	NT Description	KO Description	Swissprot Description	PFAM description	BP Description	MF Description	CC Description	KOG Description
c53983_g1	646	--	--	--	--	--	--	--	--	--
c70299_g1	1016	--	--	--	--	--	--	--	--	--
c63627_g3	1035	--	--	--	--	Suppressor of forked protein (Suf)//Transmembrane protein//ZIP Zinc transporter//Biopolymer transport protein ExbD/TolR	metal ion transport//transport//mRNA processing//transmembrane transport	metal ion transmembrane transporter activity//transporter activity	integral component of membrane//membrane//nucleus	--
c73490_g1	893	--	--	--	--	--	--	--	--	--
c50819_g1	852	heat shock protein 20.7 [Locusta migratoria]	Locusta migratoria heat shock protein 20.7 mRNA, complete cds	crystallin, alpha B	Protein lethal(2)essential for life OS=Drosophila melanogaster GN=l(2)efl PE=1 SV=1	Alpha crystallin A chain, N terminal	response to stress//sensory organ development	structural constituent of eye lens	--	Alpha crystallins
c14011_g1	430	--	--	--	--	--	--	--	--	--
c68301_g1	877	major allergen Per a 1.0101 [Periplaneta americana]	--	--	Protein G12 OS=Anopheles gambiae GN=AGAP006187 PE=2 SV=2	--	--	--	--	--
c65914_g1	934	--	--	--	--	TipAS antibiotic-recognition domain//Apolipoprotein CIII (Apo-CIII)//Apolipophorin-III precursor (apoLp-III)//Centromere-associated protein K//Family 4 glycosyl hydrolase C-terminal domain//Sigma 54 modulation protein / S30EA ribosomal protein//DNA-binding domain//Apolipoprotein A1/A4/E domain//Prominin//Organelle biogenesis, Muted-like protein//Ribosomal protein S5, N-terminal domain	ribosome biogenesis//translation//lipoprotein metabolic process//lipid transport//primary metabolic process//negative regulation of transcription, DNA-templated//carbohydrate metabolic process	hydrolase activity, hydrolyzing O-glycosyl compounds//lipid binding//structural constituent of ribosome//RNA binding//hydrolase activity, acting on acid anhydrides//DNA binding	extracellular region//integral component of membrane//BLOC-1 complex//ribosome//nucleus//transport vesicle	--
c70559_g1	909	--	--	--	--	--	--	--	--	--
c43500_g1	455	cellulase [Teleogryllus emma] >gi|167859905|gb|ACA04897.1| cellulase [Teleogryllus emma]	--	endoglucanase	Endoglucanase B OS=Cellulomonas fimi GN=cenB PE=3 SV=1	Glycosyl hydrolase family 9	carbohydrate metabolic process	hydrolase activity, hydrolyzing O-glycosyl compounds	--	--
c49785_g1	1416	--	--	--	--	--	--	--	--	--
c64413_g1	877	--	--	--	--	--	--	--	--	--
c61226_g1	461	--	--	--	--	Herpes virus major outer envelope glycoprotein (BLLF1)//Holliday junction DNA helicase ruvB N-terminus	viral life cycle//DNA repair//DNA recombination	four-way junction helicase activity	Holliday junction helicase complex//viral envelope//replication fork	--
c81509_g2	3109	--	--	--	--	--	--	--	--	--
c77541_g1	581	--	--	--	--	--	--	--	--	--
c78944_g1	1267	--	--	--	--	--	--	--	--	--
c67789_g2	258	--	--	--	--	--	--	--	--	--
c71341_g1	892	PREDICTED: uncharacterized protein LOC101741041 [Bombyx mori]	--	--	--	--	--	--	--	--
c45088_g1	789	--	--	--	--	ANTAR domain	--	RNA binding	--	--
c47449_g1	1109	--	--	--	--	Prominin//Nematode fatty acid retinoid binding protein (Gp-FAR-1)//Apolipoprotein A1/A4/E domain//Pex19 protein family//Baculovirus polyhedron envelope protein, PEP, C terminus//Outer membrane protein (OmpH-like)//Apolipophorin-III precursor (apoLp-III)//GTPase-activator protein for Ras-like GTPase//Baculovirus P24 capsid protein//Vesicle transport v-SNARE protein N-terminus//TipAS antibiotic-rec…	intracellular protein transport//lipoprotein metabolic process//regulation of small GTPase mediated signal transduction//mRNA processing//negative regulation of transcription, DNA-templated//lipid transport//phosphate ion transport	lipid binding//unfolded protein binding//GTPase activator activity//DNA binding//structural molecule activity	viral envelope//membrane//extracellular region//viral capsid//intracellular//THO complex part of transcription export complex//peroxisome//integral component of membrane	--
c56138_g1	479	--	--	--	--	Apolipoprotein A1/A4/E domain	lipid transport//lipoprotein metabolic process	lipid binding	extracellular region	--
c66575_g1	1692	hypothetical protein L798_09160 [Zootermopsis nevadensis]	--	uridine nucleosidase	Pyrimidine-specific ribonucleoside hydrolase RihA OS=Citrobacter koseri (strain ATCC BAA-895 / CDC 4225-83 / SGSC4696) GN=rihA PE=3 SV=1	--	--	--	--	Predicted inosine-uridine preferring nucleoside hydrolase
c41674_g1	917	--	--	--	--	Head domain of trimeric autotransporter adhesin	pathogenesis	--	outer membrane	--
c66264_g1	514	--	--	--	--	Predicted coiled-coil domain-containing protein (DUF2360)	--	--	WASH complex	--
c23132_g1	291	--	--	--	--	--	--	--	--	--
c45358_g1	690	--	--	--	--	--	--	--	--	--
c75360_g1	1887	--	--	--	--	--	--	--	--	--
c68057_g1	1308	--	--	--	--	Kazal-type serine protease inhibitor domain	--	protein binding	--	--
c66730_g1	860	--	--	--	--	--	--	--	--	--
c70374_g1	258	--	--	--	--	--	--	--	--	--
c68868_g1	1324	--	--	--	--	--	--	--	--	--
c37387_g1	4033	xanthine dehydrogenase/oxidase [Culex quinquefasciatus] >gi|167876658|gb|EDS40041.1| xanthine dehydrogenase/oxidase [Culex quinquefasciatus]	--	--	Indole-3-acetaldehyde oxidase OS=Arabidopsis thaliana GN=AAO2 PE=1 SV=2	MutS family domain IV//Phosphofructokinase//[2Fe-2S] binding domain//FAD binding domain in molybdopterin dehydrogenase//2Fe-2S iron-sulfur cluster binding domain//Molybdopterin-binding domain of aldehyde dehydrogenase	oxidation-reduction process//electron transport//galactose metabolic process//fructose metabolic process//pentose-phosphate shunt//gluconeogenesis//mannose metabolic process//mismatch repair//glycolytic process	iron-sulfur cluster binding//oxidoreductase activity//catalytic activity//6-phosphofructokinase activity//mismatched DNA binding//electron carrier activity//metal ion binding//ion binding//ATP binding	6-phosphofructokinase complex	Xanthine dehydrogenase
c63907_g1	3686	soluble trehalase [Locusta migratoria manilensis]	--	alpha,alpha-trehalase	Trehalase OS=Pimpla hypochondriaca GN=tre1 PE=1 SV=1	Mannosyl oligosaccharide glucosidase//Trehalase	sucrose metabolic process//starch metabolic process//trehalose metabolic process//oligosaccharide metabolic process	alpha,alpha-trehalase activity//mannosyl-oligosaccharide glucosidase activity	--	Neutral trehalase
c65544_g1	751	PREDICTED: apolipoprotein D-like [Megachile rotundata]	--	apolipoprotein D and lipocalin family protein	Apolipoprotein D OS=Homo sapiens GN=APOD PE=1 SV=1	DHHA2 domain//Triabin	evasion or tolerance of host defense response	pyrophosphatase activity	cytoplasm	Apolipoprotein D/Lipocalin
c57055_g1	380	--	--	--	--	--	--	--	--	--
c76611_g2	228	--	--	--	--	Phycoerythrin, alpha/beta chain	--	--	phycobilisome	--
c77171_g1	2849	PREDICTED: piggyBac transposable element-derived protein 4 [Tribolium castaneum] >gi|642940222|ref|XP_008200487.1| PREDICTED: piggyBac transposable element-derived protein 4 [Tribolium castaneum] >gi|270017074|gb|EFA13520.1| hypothetical protein TcasGA2_TC001493 [Tribolium castaneum]	--	--	--	DHHC palmitoyltransferase	--	zinc ion binding	--	--
c60930_g1	708	--	--	--	--	Kazal-type serine protease inhibitor domain//Kazal-type serine protease inhibitor domain	--	protein binding	--	--
c81569_g2	2019	--	--	--	--	Cytochrome P450	oxidation-reduction process	oxidoreductase activity, acting on paired donors, with incorporation or reduction of molecular oxygen//heme binding//iron ion binding	--	--
c81117_g4	681	alpha-amylase [Danaus plexippus]	--	alpha-amylase	Alpha-amylase (Fragment) OS=Tribolium castaneum PE=3 SV=2	Alpha amylase, catalytic domain	carbohydrate metabolic process//metabolic process	catalytic activity//hydrolase activity//cation binding	--	--
c65158_g1	397	peritrophic matrix protein 3 precursor [Tribolium castaneum] >gi|268309038|gb|ACY95485.1| peritrophic matrix protein 3 [Tribolium castaneum] >gi|270009909|gb|EFA06357.1| hypothetical protein TcasGA2_TC009232 [Tribolium castaneum]	--	--	--	Chitin binding Peritrophin-A domain	chitin metabolic process	chitin binding	extracellular region	--
c53995_g1	1646	hypothetical protein DAPPUDRAFT_229131 [Daphnia pulex]	--	--	--	--	--	--	--	--
c72740_g1	1876	--	--	--	--	Leucine Rich Repeat	--	protein binding	--	--
c69019_g2	717	putative endo-beta-1,4-glucanase NkEG2 [Neotermes koshunensis]	--	endoglucanase	Endoglucanase E-4 OS=Thermobifida fusca GN=celD PE=1 SV=2	Glycosyl hydrolase family 9	metabolic process//carbohydrate metabolic process	hydrolase activity, hydrolyzing O-glycosyl compounds	--	--
c77222_g1	1699	--	--	--	--	--	--	--	--	--
c66781_g1	1660	hypothetical protein L798_15587 [Zootermopsis nevadensis]	--	--	--	Kazal-type serine protease inhibitor domain//Kazal-type serine protease inhibitor domain	--	protein binding	--	--
c77708_g1	1554	cellulase [Teleogryllus emma] >gi|167859905|gb|ACA04897.1| cellulase [Teleogryllus emma]	--	--	Endoglucanase E-4 OS=Thermobifida fusca GN=celD PE=1 SV=2	Glycosyl hydrolase family 47//Glycosyl hydrolase family 9	carbohydrate metabolic process	hydrolase activity, hydrolyzing O-glycosyl compounds//calcium ion binding//catalytic activity//mannosyl-oligosaccharide 1,2-alpha-mannosidase activity	membrane	--
c74089_g1	2612	heat shock protein 20 [Schistocerca gregaria]	--	crystallin, alpha B	Alpha-crystallin B chain OS=Gallus gallus GN=CRYAB PE=2 SV=2	--	response to stress	--	--	Alpha crystallins
c57313_g1	511	1,4-alpha-D-glucan glucanohydrolase precursor [Blattella germanica]	Drosophila miranda Amy2 gene	alpha-amylase	Alpha-amylase (Fragment) OS=Tribolium castaneum PE=3 SV=2	Alpha amylase, catalytic domain	carbohydrate metabolic process	cation binding//hydrolase activity//catalytic activity	--	--
c61213_g2	858	--	--	--	--	--	--	--	--	--
c67789_g1	844	--	--	--	--	Syntaxin//Apolipoprotein A1/A4/E domain//Nucleopolyhedrovirus P10 protein//Prominin//Poxvirus P4A protein//Baculovirus polyhedron envelope protein, PEP, C terminus//Apolipophorin-III precursor (apoLp-III)//DNA polymerase (viral) N-terminal domain//Outer membrane protein (OmpH-like)//Hpt domain//Synaptobrevin//Phage capsid scaffolding protein (GPO) serine peptidase//Mo-co oxidoreductase dimerisati…	phosphorelay signal transduction system//DNA replication//lipid transport//signal transduction//viral capsid assembly//vesicle-mediated transport//lipoprotein metabolic process//oxidation-reduction process	molybdenum ion binding//DNA binding//structural molecule activity//DNA-directed DNA polymerase activity//oxidoreductase activity//lipid binding//signal transducer activity//unfolded protein binding	viral capsid//DNA polymerase complex//integral component of membrane//extracellular region//virion//membrane//viral envelope	--
c132245_g1	1189	--	Oedaleus decorus asiaticus mitochondrion, complete genome	--	--	--	--	--	--	--
c49500_g2	251	--	--	--	--	--	--	--	--	--
c81117_g2	3181	Alpha-amylase 1 [Zootermopsis nevadensis]	--	alpha-amylase	Alpha-amylase 4N OS=Drosophila ananassae GN=Amy4N PE=3 SV=2	Alpha amylase, C-terminal all-beta domain	carbohydrate metabolic process	cation binding//catalytic activity	--	--
c52263_g1	491	--	--	--	--	Fibronectin-attachment protein (FAP)	--	extracellular matrix binding	extracellular region	--
c55323_g1	445	--	--	--	--	--	--	--	--	--
c79133_g1	1426	beta-1,4-endoglucanase [Mastotermes darwiniensis]	Eurycantha calcarata EcEG2 mRNA for endo-beta-1,4-glucanase, partial cds	--	Endoglucanase E-4 OS=Thermobifida fusca GN=celD PE=1 SV=2	Glycosyl hydrolase family 9//Domain of unknown function (DUF1967)//Glycosyl hydrolase family 47	metabolic process//carbohydrate metabolic process	calcium ion binding//mannosyl-oligosaccharide 1,2-alpha-mannosidase activity//hydrolase activity, hydrolyzing O-glycosyl compounds//nucleotide binding	membrane	--
c71611_g1	628	--	--	--	--	--	--	--	--	--
c71916_g1	2608	--	--	--	--	RNA recognition motif. (a.k.a. RRM, RBD, or RNP domain)	--	nucleic acid binding	--	--
c55061_g1	342	--	--	--	--	--	--	--	--	--
c82243_g1	3440	unknown [Blattella germanica]	--	--	Retrovirus-related Pol polyprotein from type-1 retrotransposable element R1 (Fragment) OS=Bradysia coprophila PE=4 SV=1	Interferon gamma//Reverse transcriptase (RNA-dependent DNA polymerase)//Thioesterase domain	biosynthetic process//RNA-dependent DNA replication//immune response//signal transduction	RNA-directed DNA polymerase activity//hydrolase activity, acting on ester bonds//RNA binding//interferon-gamma receptor binding	extracellular region	FOG: Reverse transcriptase
c58856_g1	544	--	--	--	--	Bovine immunodeficiency virus surface protein (SU)	--	--	vesicle coat//integral component of membrane	--
c56740_g1	1479	hypothetical protein L798_01890 [Zootermopsis nevadensis]	--	--	--	Pectate lyase//Chitin binding Peritrophin-A domain	chitin metabolic process	chitin binding//pectate lyase activity	extracellular region	--
c58207_g1	348	--	--	--	--	--	--	--	--	--
c57679_g1	454	--	--	--	--	--	--	--	--	--
c61250_g1	1721	--	--	--	--	Hedgehog amino-terminal signalling domain	multicellular organismal development//cell-cell signaling	--	--	--
c76583_g1	1653	Esterase FE4 [Zootermopsis nevadensis]	--	juvenile-hormone esterase	Venom carboxylesterase-6 OS=Apis mellifera PE=2 SV=1	Prolyl oligopeptidase family//alpha/beta hydrolase fold	proteolysis//metabolic process	hydrolase activity//serine-type peptidase activity	--	Carboxylesterase and related proteins
c77541_g3	421	--	--	--	--	--	--	--	--	--
c63289_g1	619	hypothetical protein YQE_10028, partial [Dendroctonus ponderosae]	--	--	--	Chitin binding Peritrophin-A domain	chitin metabolic process	chitin binding	extracellular region	--
c76611_g1	1142	hypothetical protein [Trypanosoma cruzi strain CL Brener] >gi|70872628|gb|EAN86574.1| hypothetical protein, conserved [Trypanosoma cruzi]	--	--	--	--	--	--	--	--
c77779_g1	1388	alpha-amylase [Blattella germanica]	--	alpha-amylase	Alpha-amylase 1 OS=Drosophila ananassae GN=Amy35 PE=3 SV=3	Alpha amylase, catalytic domain//Alpha amylase, C-terminal all-beta domain	metabolic process//carbohydrate metabolic process	hydrolase activity//catalytic activity//cation binding	--	--
c78169_g1	8780	PREDICTED: rho GTPase-activating protein 100F-like [Diaphorina citri]	--	--	Rho GTPase-activating protein 100F OS=Drosophila melanogaster GN=RhoGAP100F PE=1 SV=2	RhoGAP domain//1,3-beta-glucan synthase component//F-actin capping protein, beta subunit	actin cytoskeleton organization//signal transduction//starch metabolic process//sucrose metabolic process//(1->3)-beta-D-glucan biosynthetic process	1,3-beta-D-glucan synthase activity//actin binding	membrane//WASH complex//1,3-beta-D-glucan synthase complex//F-actin capping protein complex	--
c77541_g2	1991	--	--	--	--	--	--	--	--	--
c71341_g2	1092	PREDICTED: uncharacterized protein LOC101741041 [Bombyx mori]	--	--	--	--	--	--	--	--
c79779_g3	2404	--	--	--	--	--	--	--	--	--
c81235_g1	3287	--	--	--	--	Aspartate decarboxylase	beta-alanine metabolic process//alanine biosynthetic process//aspartate metabolic process	aspartate 1-decarboxylase activity	--	--
c54401_g1	209	--	--	--	--	--	--	--	--	--
c67317_g1	505	--	--	--	--	--	--	--	--	--
