# Supplementary material for: Molecular Ecological Basis of Grasshopper (Oedaleus asiaticus) Phenotypic Plasticity under Environmental Selection
Source: Front Physiol. 2017 Oct 10;8:770. doi: 10.3389/fphys.2017.00770 (PMC5641302; doi:10.3389/fphys.2017.00770)
Supplement: Supplementary file 3 [file DataSheet2.xls]

## Sheet: Sheet1
Supplementary data 2 of "Molecular Ecological Basis of Grasshopper (Oedaleus asiaticus) Phenotypic Plasticity under Environmental Selection"
by Xinghu Qin, Kun Hao, Jingchuan Ma, Xunbing Huang, Xiongbing Tu, Md. Panna Ali, Barry R. Pittendrigh, Guangchun Cao, Guangjun Wang, Xiangqun Nong, Douglas W. Whitman & Zehua Zhang
Table 1. The most enriched pathway terms (Af vs. Lc up-regulated)
Term	Sample number	Background number	P-value	Corrected P-value	UniGenes	KO	Gene name
Galactose metabolism	2	98	0.0228915	1	c77868_g1 c80344_g3	K01229 K01187	LCT malZ
Fatty acid metabolism	2	108	0.0274212	1	c74169_g2 c68939_g1	K00507 K00665	SCD, desC FASN
Terpenoid backbone biosynthesis	1	27	0.0627986	1	c75768_g3	K05954	FNTB
Biosynthesis of unsaturated fatty acids	1	30	0.0695362	1	c74169_g2	K00507	SCD, desC
Protein processing in endoplasmic reticulum	2	200	0.0825546	1	c122718_g1 c145319_g1	K03283 K04079	HSPA1_8 htpG, HSP90A
Propanoate metabolism	1	40	0.0916584	1	c75210_g1	K00016	LDH, ldh
Hedgehog signaling pathway	1	46	0.104687	1	c45426_g1	K06233	LRP2
Fatty acid biosynthesis	1	51	0.115405	1	c68939_g1	K00665	FASN
Cysteine and methionine metabolism	1	52	0.117534	1	c75210_g1	K00016	LDH, ldh
Pyruvate metabolism	1	68	0.150929	1	c75210_g1	K00016	LDH, ldh
Pentose and glucuronate interconversions	1	91	0.196803	1	c48347_g1	K13247	CRYL1
Neuroactive ligand-receptor interaction	1	106	0.225419	1	c73315_g1	K05202	GRIK2
MAPK signaling pathway	1	109	0.231023	1	c122718_g1	K03283	HSPA1_8
Glycolysis / Gluconeogenesis	1	110	0.232882	1	c75210_g1	K00016	LDH, ldh
PI3K-Akt signaling pathway	1	131	0.270937	1	c145319_g1	K04079	htpG, HSP90A
Endocytosis	1	132	0.272703	1	c122718_g1	K03283	HSPA1_8
Lysosome	1	148	0.300401	1	c5273_g1	K01379	CTSD
Starch and sucrose metabolism	1	168	0.333591	1	c80344_g3	K01187	malZ
RNA transport	1	174	0.343248	1	c99212_g1	K03231	EEF1A
Spliceosome	1	242	0.443661	1	c122718_g1	K03283	HSPA1_8
