# Supplementary material for: Molecular Ecological Basis of Grasshopper (Oedaleus asiaticus) Phenotypic Plasticity under Environmental Selection
Source: Front Physiol. 2017 Oct 10;8:770. doi: 10.3389/fphys.2017.00770 (PMC5641302; doi:10.3389/fphys.2017.00770)
Supplement: Supplementary file 4 [file DataSheet3.xls]

## Sheet: Sheet1
Supplementary data 3 of "Molecular Ecological Basis of Grasshopper (Oedaleus asiaticus) Phenotypic Plasticity under Environmental Selection"
by Xinghu Qin, Kun Hao, Jingchuan Ma, Xunbing Huang, Xiongbing Tu, Md. Panna Ali, Barry R. Pittendrigh, Guangchun Cao, Guangjun Wang, Xiangqun Nong, Douglas W. Whitman & Zehua Zhang
Table 1. The most enriched pathway terms (Af vs. Sk up-regulated)
Term	Sample number	Background number	P-value	Corrected P-value	UniGenes	KO	Gene name
Fatty acid metabolism	3	108	0.001108	0.105693	c53838_g1 c68939_g1 c79944_g1	K00507 K00665 K00665	SCD, desC FASN FASN
Fatty acid elongation	2	27	0.001201	0.105693	c68120_g1 c76621_g3	K10250 K10250	ELOVL7 ELOVL7
Fatty acid biosynthesis	2	51	0.004242	0.248871	c68939_g1 c79944_g1	K00665 K00665	FASN FASN
Protein processing in endoplasmic reticulum	3	200	0.006351	0.279453	c122718_g1 c45518_g1 c145319_g1	K03283 K09542 K04079	HSPA1_8 CRYAB htpG, HSP90A
Cutin, suberine and wax biosynthesis	1	18	0.033979	1	c81239_g1	K13356	FAR
Biosynthesis of unsaturated fatty acids	1	30	0.056014	1	c53838_g1	K00507	SCD, desC
Tryptophan metabolism	1	41	0.075789	1	c71864_g1	K00453	E1.13.11.11, TDO2
Hedgehog signaling pathway	1	46	0.084646	1	c45426_g1	K06233	LRP2
Peroxisome	1	98	0.172063	1	c81239_g1	K13356	FAR
MAPK signaling pathway	1	109	0.189501	1	c122718_g1	K03283	HSPA1_8
PI3K-Akt signaling pathway	1	131	0.223327	1	c145319_g1	K04079	htpG, HSP90A
Endocytosis	1	132	0.224832	1	c122718_g1	K03283	HSPA1_8
Lysosome	1	148	0.248534	1	c5273_g1	K01379	CTSD
RNA transport	1	174	0.285576	1	c99212_g1	K03231	EEF1A
Spliceosome	1	242	0.374365	1	c122718_g1	K03283	HSPA1_8
