# Supplementary material for: Molecular Ecological Basis of Grasshopper (Oedaleus asiaticus) Phenotypic Plasticity under Environmental Selection
Source: Front Physiol. 2017 Oct 10;8:770. doi: 10.3389/fphys.2017.00770 (PMC5641302; doi:10.3389/fphys.2017.00770)
Supplement: Supplementary file 5 [file DataSheet4.xls]

## Sheet: Sheet1
Supplementary data 4 of "Molecular Ecological Basis of Grasshopper (Oedaleus asiaticus) Phenotypic Plasticity under Environmental Selection"
by Xinghu Qin, Kun Hao, Jingchuan Ma, Xunbing Huang, Xiongbing Tu, Md. Panna Ali, Barry R. Pittendrigh, Guangchun Cao, Guangjun Wang, Xiangqun Nong, Douglas W. Whitman & Zehua Zhang
Table 1. The most enriched pathway terms (Af vs. Cs up-regulated)
Term	Sample number	Background number	P-value	Corrected P-value	UniGenes	KO	Gene name
Galactose metabolism	9	98	8.89e-09	1.56e-06	c60866_g1 c80344_g3 c78659_g1 c77868_g1 c77868_g2 c78659_g5 c79150_g1 c65869_g2 c78659_g3	K01229 K01187 K01229 K01229 K01229 K01229 K01187 K01229 K01229	LCT malZ LCT LCT LCT LCT malZ LCT LCT
Amino sugar and nucleotide sugar metabolism	6	93	2.39e-05	0.002102	c79649_g1 c72111_g1 c72118_g1 c63580_g1 c62007_g1 c71910_g1	K01183 K01183 K00698 K12373 K00698 K00972	E3.2.1.14 E3.2.1.14 CHS1 HEXA_B CHS1 UAP1
Lysosome	4	148	0.013622	0.599376	c63580_g1 c76928_g1 c73806_g1 c75647_g1	K12373 K01275 K02154 K02155	HEXA_B CTSC ATPeV0A, ATP6N ATPeV0C, ATP6L
Starch and sucrose metabolism	4	168	0.020718	0.729259	c73755_g2 c79150_g1 c80344_g3 c74863_g1	K01188 K01187 K01187 K01176	E3.2.1.21 malZ malZ K01176
Glycosphingolipid biosynthesis - globo series	1	7	0.042824	1	c63580_g1	K12373	HEXA_B
Glycosphingolipid biosynthesis - ganglio series	1	10	0.060618	1	c63580_g1	K12373	HEXA_B
Taurine and hypotaurine metabolism	1	13	0.078085	1	c54570_g1	K01580	E4.1.1.15, gadB, gadA, GAD
Folate biosynthesis	1	22	0.128586	1	c69866_g1	K01077	K01077
Protein processing in endoplasmic reticulum	3	200	0.1288	1	c79917_g1 c45518_g1 c145319_g1	K03283 K09542 K04079	HSPA1_8 CRYAB htpG, HSP90A
Aminobenzoate degradation	1	23	0.134026	1	c69866_g1	K01077	K01077
Butanoate metabolism	1	31	0.176354	1	c54570_g1	K01580	E4.1.1.15, gadB, gadA, GAD
beta-Alanine metabolism	1	32	0.1815	1	c54570_g1	K01580	E4.1.1.15, gadB, gadA, GAD
Two-component system	1	33	0.186613	1	c69866_g1	K01077	K01077
Glycosaminoglycan degradation	1	34	0.191695	1	c63580_g1	K12373	HEXA_B
Phagosome	2	133	0.201049	1	c73806_g1 c75647_g1	K02154 K02155	ATPeV0A, ATP6N ATPeV0C, ATP6L
Cyanoamino acid metabolism	1	36	0.201766	1	c73755_g2	K01188	E3.2.1.21
Other glycan degradation	1	36	0.201766	1	c63580_g1	K12373	HEXA_B
Phenylpropanoid biosynthesis	1	41	0.226403	1	c73755_g2	K01188	E3.2.1.21
Hedgehog signaling pathway	1	46	0.250288	1	c81160_g1	K06233	LRP2
Oxidative phosphorylation	2	165	0.274695	1	c73806_g1 c75647_g1	K02154 K02155	ATPeV0A, ATP6N ATPeV0C, ATP6L
RNA transport	2	174	0.295505	1	c99212_g1 c79697_g2	K03231 K14298	EEF1A RAE1
Alanine, aspartate and glutamate metabolism	1	57	0.300305	1	c54570_g1	K01580	E4.1.1.15, gadB, gadA, GAD
Retinol metabolism	1	97	0.455939	1	c68963_g1	K07249	E1.2.1.36
Neuroactive ligand-receptor interaction	1	106	0.485938	1	c79697_g1	K01312	PRSS
MAPK signaling pathway	1	109	0.495571	1	c79917_g1	K03283	HSPA1_8
PI3K-Akt signaling pathway	1	131	0.560967	1	c145319_g1	K04079	htpG, HSP90A
Endocytosis	1	132	0.563731	1	c79917_g1	K03283	HSPA1_8
Spliceosome	1	242	0.782933	1	c79917_g1	K03283	HSPA1_8
Ribosome	1	301	0.85111	1	c76693_g1	K02867	RP-L11, MRPL11, rplK
