# Supplementary material for: Molecular Ecological Basis of Grasshopper (Oedaleus asiaticus) Phenotypic Plasticity under Environmental Selection
Source: Front Physiol. 2017 Oct 10;8:770. doi: 10.3389/fphys.2017.00770 (PMC5641302; doi:10.3389/fphys.2017.00770)
Supplement: Supplementary file 6 [file DataSheet5.xls]

## Sheet: Sheet1
Supplementary data 5 of "Molecular Ecological Basis of Grasshopper (Oedaleus asiaticus) Phenotypic Plasticity under Environmental Selection"
by Xinghu Qin, Kun Hao, Jingchuan Ma, Xunbing Huang, Xiongbing Tu, Md. Panna Ali, Barry R. Pittendrigh, Guangchun Cao, Guangjun Wang, Xiangqun Nong, Douglas W. Whitman & Zehua Zhang
Table 1. The most enriched pathway terms (Lc vs. Sk up-regulated)
Term	Sample number	Background number	P-value	Corrected P-value	UniGenes	KO	Gene name
Amino sugar and nucleotide sugar metabolism	3	93	0.0078815	1	c65245_g2 c62007_g1 c81168_g1	K01183 K00698 K01183	E3.2.1.14 CHS1 E3.2.1.14
Fatty acid metabolism	3	108	0.0118408	1	c71715_g1 c68939_g1 c79944_g1	K15013 K00665 K00665	ACSBG FASN FASN
Fatty acid biosynthesis	2	51	0.0210652	1	c68939_g1 c79944_g1	K00665 K00665	FASN FASN
Inositol phosphate metabolism	2	57	0.025932	1	c75951_g1 c75951_g3	K00469 K00469	K00469 K00469
Arginine and proline metabolism	2	70	0.0378489	1	c74887_g1 c80764_g1	K14677 K01581	ACY1 E4.1.1.17, ODC1, speC, speF
Lysine degradation	2	77	0.0449782	1	c60140_g1 c76986_g1	K00471 K00471	K00471 K00471
Ascorbate and aldarate metabolism	2	82	0.0503502	1	c75951_g1 c75951_g3	K00469 K00469	K00469 K00469
Phosphonate and phosphinate metabolism	1	16	0.0680737	1	c96065_g1	K09459	E4.1.1.82
Cutin, suberine and wax biosynthesis	1	18	0.0762563	1	c81239_g1	K13356	FAR
MAPK signaling pathway	2	109	0.082861	1	c80860_g2 c80860_g1	K03283 K03283	HSPA1_8 HSPA1_8
TNF signaling pathway	1	26	0.108287	1	c76536_g1	K07763	MMP14
Endocytosis	2	132	0.114325	1	c80860_g2 c80860_g1	K03283 K03283	HSPA1_8 HSPA1_8
Biosynthesis of amino acids	2	140	0.125901	1	c73674_g1 c74887_g1	K01079 K14677	serB, PSPH ACY1
2-Oxocarboxylic acid metabolism	1	33	0.135418	1	c74887_g1	K14677	ACY1
Other glycan degradation	1	36	0.146795	1	c83254_g2	K01191	E3.2.1.24
Tryptophan metabolism	1	41	0.165433	1	c68861_g1	K00669	AANAT
Hedgehog signaling pathway	1	46	0.18367	1	c81160_g1	K06233	LRP2
Fatty acid degradation	1	49	0.194424	1	c71715_g1	K15013	ACSBG
Protein processing in endoplasmic reticulum	2	200	0.219293	1	c80860_g2 c80860_g1	K03283 K03283	HSPA1_8 HSPA1_8
Methane metabolism	1	64	0.246141	1	c73674_g1	K01079	serB, PSPH
Spliceosome	2	242	0.287785	1	c80860_g2 c80860_g1	K03283 K03283	HSPA1_8 HSPA1_8
Glycine, serine and threonine metabolism	1	82	0.303912	1	c73674_g1	K01079	serB, PSPH
Glutathione metabolism	1	95	0.34291	1	c80764_g1	K01581	E4.1.1.17, ODC1, speC, speF
Peroxisome	1	98	0.3516	1	c81239_g1	K13356	FAR
Neuroactive ligand-receptor interaction	1	106	0.374226	1	c79697_g1	K01312	PRSS
Carbon metabolism	1	195	0.579143	1	c73674_g1	K01079	serB, PSPH
