# Supplementary material for: Molecular Ecological Basis of Grasshopper (Oedaleus asiaticus) Phenotypic Plasticity under Environmental Selection
Source: Front Physiol. 2017 Oct 10;8:770. doi: 10.3389/fphys.2017.00770 (PMC5641302; doi:10.3389/fphys.2017.00770)
Supplement: Supplementary file 7 [file DataSheet6.xls]

## Sheet: Sheet1
Supplementary data 6 of "Molecular Ecological Basis of Grasshopper (Oedaleus asiaticus) Phenotypic Plasticity under Environmental Selection"
by Xinghu Qin, Kun Hao, Jingchuan Ma, Xunbing Huang, Xiongbing Tu, Md. Panna Ali, Barry R. Pittendrigh, Guangchun Cao, Guangjun Wang, Xiangqun Nong, Douglas W. Whitman & Zehua Zhang
Table 1. The most enriched pathway terms (Cs vs. Af up-regulated)
Term	Sample number	Background number	P-value	Corrected P-value	UniGenes	KO	Gene name
Protein processing in endoplasmic reticulum	10	200	6.69e-06	0.001177	c50819_g1 c70035_g1 c80860_g1 c48808_g1 c63027_g1 c80860_g2 c62020_g1 c62403_g1 c54372_g1 c74089_g1	K09542 K04079 K03283 K09542 K09490 K03283 K12666 K07151 K09542 K09542	CRYAB htpG, HSP90A HSPA1_8 CRYAB HSPA5, BIP HSPA1_8 OST1, RPN1 K07151 CRYAB CRYAB
Starch and sucrose metabolism	5	168	0.013504	0.916142	c43500_g1 c81117_g2 c69019_g2 c80353_g1 c81117_g4	K01179 K01176 K01179 K00963 K01176	E3.2.1.4 K01176 E3.2.1.4 UGP2, galU, galF K01176
HIF-1 signaling pathway	3	73	0.023353	0.916142	c82288_g2 c81163_g1 c69934_g1	K07299 K05121 K07299	SLC2A1, GLUT1 TEK, TIE2 SLC2A1, GLUT1
Nicotinate and nicotinamide metabolism	2	29	0.024423	0.916142	c66575_g1 c74329_g1	K01240 K03783	URH1 punA
Biosynthesis of unsaturated fatty acids	2	30	0.026027	0.916142	c64045_g1 c63052_g1	K00507 K10203	SCD, desC ELOVL6
Various types of N-glycan biosynthesis	2	37	0.038372	1	c62020_g1 c62403_g1	K12666 K07151	OST1, RPN1 K07151
Amino sugar and nucleotide sugar metabolism	3	93	0.043258	1	c81168_g1 c66768_g1 c80353_g1	K01183 K00966 K00963	E3.2.1.14 GMPP UGP2, galU, galF
Glycosphingolipid biosynthesis - globo series	1	7	0.057276	1	c63738_g1	K01204	NAGA
Fatty acid metabolism	3	108	0.062287	1	c78210_g1 c64045_g1 c63052_g1	K00665 K00507 K10203	FASN SCD, desC ELOVL6
N-Glycan biosynthesis	2	50	0.065833	1	c62020_g1 c62403_g1	K12666 K07151	OST1, RPN1 K07151
Caffeine metabolism	1	9	0.073036	1	c77990_g1	K00365	uaZ
Linoleic acid metabolism	1	11	0.088534	1	c69572_g1	K01047	PLA2G, SPLA2
Insect hormone biosynthesis	1	14	0.111301	1	c76583_g1	K01063	JHE
Ubiquinone and other terpenoid-quinone biosynthesis	1	16	0.126166	1	c23088_g1	K00457	HPD, hppD
Phosphonate and phosphinate metabolism	1	16	0.126166	1	c96065_g1	K09459	E4.1.1.82
Lysosome	3	148	0.127901	1	c81112_g1 c63738_g1 c65507_g1	K01135 K01204 K12311	ARSB NAGA MAN2B1, LAMAN
Mucin type O-Glycan biosynthesis	1	17	0.133506	1	c79844_g1	K00710	GALNT
Glycine, serine and threonine metabolism	2	82	0.150772	1	c83185_g1 c77411_g4	K00058 K00108	serA, PHGDH E1.1.99.1, betA, CHDH
alpha-Linolenic acid metabolism	1	21	0.162258	1	c69572_g1	K01047	PLA2G, SPLA2
Fatty acid elongation	1	27	0.203625	1	c63052_g1	K10203	ELOVL6
Ras signaling pathway	2	100	0.20474	1	c69572_g1 c81163_g1	K01047 K05121	PLA2G, SPLA2 TEK, TIE2
Ether lipid metabolism	1	29	0.216959	1	c69572_g1	K01047	PLA2G, SPLA2
Phenylalanine metabolism	1	30	0.223543	1	c23088_g1	K00457	HPD, hppD
MAPK signaling pathway	2	109	0.232486	1	c80860_g2 c80860_g1	K03283 K03283	HSPA1_8 HSPA1_8
Tyrosine metabolism	1	33	0.242967	1	c23088_g1	K00457	HPD, hppD
Glycosaminoglycan degradation	1	34	0.249334	1	c81112_g1	K01135	ARSB
Other glycan degradation	1	36	0.26191	1	c65507_g1	K12311	MAN2B1, LAMAN
Arachidonic acid metabolism	1	40	0.286439	1	c69572_g1	K01047	PLA2G, SPLA2
PI3K-Akt signaling pathway	2	131	0.300893	1	c70035_g1 c81163_g1	K04079 K05121	htpG, HSP90A TEK, TIE2
Endocytosis	2	132	0.303994	1	c80860_g2 c80860_g1	K03283 K03283	HSPA1_8 HSPA1_8
Protein export	1	44	0.31016	1	c63027_g1	K09490	HSPA5, BIP
Hedgehog signaling pathway	1	46	0.321726	1	c45426_g1	K06233	LRP2
Fatty acid biosynthesis	1	51	0.349807	1	c78210_g1	K00665	FASN
Fructose and mannose metabolism	1	56	0.376737	1	c66768_g1	K00966	GMPP
Methane metabolism	1	64	0.417544	1	c83185_g1	K00058	serA, PHGDH
Glycerophospholipid metabolism	1	76	0.473843	1	c69572_g1	K01047	PLA2G, SPLA2
Pyrimidine metabolism	2	192	0.480822	1	c66575_g1 c74329_g1	K01240 K03783	URH1 punA
Pentose and glucuronate interconversions	1	91	0.536692	1	c80353_g1	K00963	UGP2, galU, galF
Peroxisome	1	98	0.563418	1	c57510_g1	K04565	SOD1
Galactose metabolism	1	98	0.563418	1	c80353_g1	K00963	UGP2, galU, galF
Spliceosome	2	242	0.60589	1	c80860_g2 c80860_g1	K03283 K03283	HSPA1_8 HSPA1_8
Purine metabolism	2	257	0.63874	1	c77990_g1 c74329_g1	K00365 K03783	uaZ punA
Biosynthesis of amino acids	1	140	0.694554	1	c83185_g1	K00058	serA, PHGDH
ABC transporters	1	146	0.709778	1	c78827_g3	K05673	ABCC4
Carbon metabolism	1	195	0.809021	1	c83185_g1	K00058	serA, PHGDH
