# Supplementary material for: Molecular Ecological Basis of Grasshopper (Oedaleus asiaticus) Phenotypic Plasticity under Environmental Selection
Source: Front Physiol. 2017 Oct 10;8:770. doi: 10.3389/fphys.2017.00770 (PMC5641302; doi:10.3389/fphys.2017.00770)
Supplement: Supplementary file 8 [file DataSheet7.xls]

## Sheet: Sheet1
Supplementary data 7 of "Molecular Ecological Basis of Grasshopper (Oedaleus asiaticus) Phenotypic Plasticity under Environmental Selection"
by Xinghu Qin, Kun Hao, Jingchuan Ma, Xunbing Huang, Xiongbing Tu, Md. Panna Ali, Barry R. Pittendrigh, Guangchun Cao, Guangjun Wang, Xiangqun Nong, Douglas W. Whitman & Zehua Zhang
Table 1. The most enriched pathway terms (Cs vs. Lc up-regulated)
Term	Sample number	Background number	P-value	Corrected P-value	UniGenes	KO	Gene name
Protein processing in endoplasmic reticulum	9	200	5.48e-06	0.000964	c46167_g1 c63517_g1 c74146_g1 c60691_g1 c71607_g1 c74939_g1 c52294_g1 c63522_g1 c62020_g1	K12667 K08056 K07151 K14010 K09580 K09586 K09487 K12670 K12666	SWP1, RPN2 PDIA3, GRP58 K07151 TRAM1 PDIA1, P4HB ERP29 HSP90B, TRA1 WBP1 OST1, RPN1
N-Glycan biosynthesis	5	50	1.69e-05	0.001487	c74146_g1 c46167_g1 c63797_g1 c63522_g1 c62020_g1	K07151 K12667 K00729 K12670 K12666	K07151 SWP1, RPN2 ALG5 WBP1 OST1, RPN1
Fatty acid metabolism	6	108	6.89e-05	0.00402	c78210_g1 c63052_g1 c68939_g1 c74169_g2 c64045_g1 c79944_g1	K00665 K10203 K00665 K00507 K00507 K00665	FASN ELOVL6 FASN SCD, desC SCD, desC FASN
Various types of N-glycan biosynthesis	4	37	9.14e-05	0.00402	c74146_g1 c46167_g1 c63522_g1 c62020_g1	K07151 K12667 K12670 K12666	K07151 SWP1, RPN2 WBP1 OST1, RPN1
Biosynthesis of unsaturated fatty acids	3	30	0.000934	0.032894	c74169_g2 c64045_g1 c63052_g1	K00507 K00507 K10203	SCD, desC SCD, desC ELOVL6
Fatty acid biosynthesis	3	51	0.004348	0.127544	c78210_g1 c68939_g1 c79944_g1	K00665 K00665 K00665	FASN FASN FASN
Lysosome	4	148	0.015465	0.388839	c63738_g1 c67377_g1 c65507_g1 c82215_g1	K01204 K13443 K12311 K01195	NAGA NPC2 MAN2B1, LAMAN uidA, GUSB
Pentose and glucuronate interconversions	3	91	0.0211	0.464208	c37693_g1 c48347_g1 c82215_g1	K03331 K13247 K01195	DCXR CRYL1 uidA, GUSB
Flavone and flavonol biosynthesis	1	5	0.031945	0.624702	c82215_g1	K01195	uidA, GUSB
Glycosphingolipid biosynthesis - globo series	1	7	0.044439	0.782124	c63738_g1	K01204	NAGA
Insect hormone biosynthesis	1	14	0.086926	1	c76583_g1	K01063	JHE
Starch and sucrose metabolism	3	168	0.095177	1	c81117_g4 c81117_g2 c82215_g1	K01176 K01176 K01195	K01176 K01176 uidA, GUSB
Ribosome	4	301	0.130703	1	c36084_g1 c96283_g1 c84063_g1 c54032_g1	K02949 K02880 K02980 K02969	RP-S11e, RPS11 RP-L17e, RPL17 RP-S29e, RPS29 RP-S20e, RPS20
Fatty acid elongation	1	27	0.16094	1	c63052_g1	K10203	ELOVL6
Terpenoid backbone biosynthesis	1	27	0.16094	1	c75768_g3	K05954	FNTB
Glycosaminoglycan degradation	1	34	0.198306	1	c82215_g1	K01195	uidA, GUSB
Other glycan degradation	1	36	0.208677	1	c65507_g1	K12311	MAN2B1, LAMAN
Hedgehog signaling pathway	1	46	0.258576	1	c45426_g1	K06233	LRP2
Carbon fixation in photosynthetic organisms	1	48	0.268176	1	c41764_g1	K03841	FBP, fbp
Pentose phosphate pathway	1	55	0.30082	1	c41764_g1	K03841	FBP, fbp
Fructose and mannose metabolism	1	56	0.305365	1	c41764_g1	K03841	FBP, fbp
Methane metabolism	1	64	0.340686	1	c41764_g1	K03841	FBP, fbp
Glycine, serine and threonine metabolism	1	82	0.413802	1	c77411_g4	K00108	E1.1.99.1, betA, CHDH
Porphyrin and chlorophyll metabolism	1	89	0.440021	1	c82215_g1	K01195	uidA, GUSB
Calcium signaling pathway	1	97	0.468569	1	c23459_g1	K05863	SLC25A4S, ANT
Glycolysis / Gluconeogenesis	1	110	0.511923	1	c41764_g1	K03841	FBP, fbp
Drug metabolism - other enzymes	1	125	0.557621	1	c82215_g1	K01195	uidA, GUSB
PI3K-Akt signaling pathway	1	131	0.574693	1	c52294_g1	K09487	HSP90B, TRA1
Carbon metabolism	1	195	0.720829	1	c41764_g1	K03841	FBP, fbp
