# Supplementary material for: Molecular Ecological Basis of Grasshopper (Oedaleus asiaticus) Phenotypic Plasticity under Environmental Selection
Source: Front Physiol. 2017 Oct 10;8:770. doi: 10.3389/fphys.2017.00770 (PMC5641302; doi:10.3389/fphys.2017.00770)
Supplement: Supplementary file 9 [file DataSheet8.xls]

## Sheet: Sheet1
Supplementary data 8 of "Molecular Ecological Basis of Grasshopper (Oedaleus asiaticus) Phenotypic Plasticity under Environmental Selection"
by Xinghu Qin, Kun Hao, Jingchuan Ma, Xunbing Huang, Xiongbing Tu, Md. Panna Ali, Barry R. Pittendrigh, Guangchun Cao, Guangjun Wang, Xiangqun Nong, Douglas W. Whitman & Zehua Zhang
Table 1. The most enriched pathway terms (Cs vs. Sk up-regulated)
Term	Sample number	Background number	P-value	Corrected P-value	UniGenes	KO	Gene name
Fatty acid elongation	4	27	4.21e-05	0.007417	c69044_g1 c76621_g3 c68120_g1 c63052_g1	K10250 K10250 K10250 K10203	ELOVL7 ELOVL7 ELOVL7 ELOVL6
Protein processing in endoplasmic reticulum	8	200	0.000109	0.008227	c70035_g1 c46167_g1 c54290_g1 c63517_g1 c63027_g1 c80860_g2 c80860_g1 c62403_g1	K04079 K12667 K04571 K08056 K09490 K03283 K03283 K07151	htpG, HSP90A SWP1, RPN2 SSR4 PDIA3, GRP58 HSPA5, BIP HSPA1_8 HSPA1_8 K07151
Fatty acid metabolism	6	108	0.00014	0.008227	c53838_g1 c78210_g1 c68939_g1 c63052_g1 c64045_g1 c79944_g1	K00507 K00665 K00665 K10203 K00507 K00665	SCD, desC FASN FASN ELOVL6 SCD, desC FASN
Biosynthesis of unsaturated fatty acids	3	30	0.001351	0.059454	c53838_g1 c64045_g1 c63052_g1	K00507 K00507 K10203	SCD, desC SCD, desC ELOVL6
Fatty acid biosynthesis	3	51	0.006202	0.218325	c78210_g1 c68939_g1 c79944_g1	K00665 K00665 K00665	FASN FASN FASN
Lysosome	4	148	0.023531	0.662821	c76342_g1 c63738_g1 c65507_g1 c82215_g1	K12311 K01204 K12311 K01195	MAN2B1, LAMAN NAGA MAN2B1, LAMAN uidA, GUSB
Other glycan degradation	2	36	0.028634	0.662821	c76342_g1 c65507_g1	K12311 K12311	MAN2B1, LAMAN MAN2B1, LAMAN
Various types of N-glycan biosynthesis	2	37	0.030128	0.662821	c46167_g1 c62403_g1	K12667 K07151	SWP1, RPN2 K07151
Flavone and flavonol biosynthesis	1	5	0.036219	0.708292	c82215_g1	K01195	uidA, GUSB
Glycosphingolipid biosynthesis - globo series	1	7	0.050341	0.83415	c63738_g1	K01204	NAGA
N-Glycan biosynthesis	2	50	0.052134	0.83415	c46167_g1 c62403_g1	K12667 K07151	SWP1, RPN2 K07151
PI3K-Akt signaling pathway	3	131	0.071946	1	c70035_g1 c81163_g1 c77571_g1	K04079 K05121 K03900	htpG, HSP90A TEK, TIE2 VWF
Linoleic acid metabolism	1	11	0.077973	1	c69572_g1	K01047	PLA2G, SPLA2
Insect hormone biosynthesis	1	14	0.098174	1	c76583_g1	K01063	JHE
HIF-1 signaling pathway	2	73	0.10051	1	c81163_g1 c69934_g1	K05121 K07299	TEK, TIE2 SLC2A1, GLUT1
Phosphonate and phosphinate metabolism	1	16	0.111398	1	c96065_g1	K09459	E4.1.1.82
Mucin type O-Glycan biosynthesis	1	17	0.117937	1	c79844_g1	K00710	GALNT
Cutin, suberine and wax biosynthesis	1	18	0.124429	1	c81239_g1	K13356	FAR
alpha-Linolenic acid metabolism	1	21	0.143623	1	c69572_g1	K01047	PLA2G, SPLA2
Pentose and glucuronate interconversions	2	91	0.144204	1	c37693_g1 c82215_g1	K03331 K01195	DCXR uidA, GUSB
Ras signaling pathway	2	100	0.167322	1	c69572_g1 c81163_g1	K01047 K05121	PLA2G, SPLA2 TEK, TIE2
MAPK signaling pathway	2	109	0.191027	1	c80860_g2 c80860_g1	K03283 K03283	HSPA1_8 HSPA1_8
Ether lipid metabolism	1	29	0.192795	1	c69572_g1	K01047	PLA2G, SPLA2
Glycosaminoglycan degradation	1	34	0.222099	1	c82215_g1	K01195	uidA, GUSB
ECM-receptor interaction	1	39	0.250349	1	c77571_g1	K03900	VWF
Endocytosis	2	132	0.253162	1	c80860_g2 c80860_g1	K03283 K03283	HSPA1_8 HSPA1_8
Arachidonic acid metabolism	1	40	0.255877	1	c69572_g1	K01047	PLA2G, SPLA2
Protein export	1	44	0.277585	1	c63027_g1	K09490	HSPA5, BIP
Hedgehog signaling pathway	1	46	0.288203	1	c45426_g1	K06233	LRP2
Fructose and mannose metabolism	1	56	0.339022	1	c66768_g1	K00966	GMPP
Alanine, aspartate and glutamate metabolism	1	57	0.343902	1	c72155_g1	K01953	asnB, ASNS
Glycerophospholipid metabolism	1	76	0.430135	1	c69572_g1	K01047	PLA2G, SPLA2
Porphyrin and chlorophyll metabolism	1	89	0.482577	1	c82215_g1	K01195	uidA, GUSB
Amino sugar and nucleotide sugar metabolism	1	93	0.49773	1	c66768_g1	K00966	GMPP
Peroxisome	1	98	0.516056	1	c81239_g1	K13356	FAR
Spliceosome	2	242	0.53393	1	c80860_g2 c80860_g1	K03283 K03283	HSPA1_8 HSPA1_8
Focal adhesion	1	106	0.544012	1	c77571_g1	K03900	VWF
Metabolism of xenobiotics by cytochrome P450	1	119	0.586071	1	c63813_g1	K01253	EPHX1
Drug metabolism - other enzymes	1	125	0.604165	1	c82215_g1	K01195	uidA, GUSB
ABC transporters	1	146	0.661548	1	c78827_g3	K05673	ABCC4
Starch and sucrose metabolism	1	168	0.712845	1	c82215_g1	K01195	uidA, GUSB
Purine metabolism	1	257	0.852755	1	c53438_g1	K13987	NUDT5
