# Supplementary material for: Molecular Ecological Basis of Grasshopper (Oedaleus asiaticus) Phenotypic Plasticity under Environmental Selection
Source: Front Physiol. 2017 Oct 10;8:770. doi: 10.3389/fphys.2017.00770 (PMC5641302; doi:10.3389/fphys.2017.00770)
Supplement: Supplementary file 10 [file DataSheet9.xls]

## Sheet: Sheet1
Supplementary data 9 of "Molecular Ecological Basis of Grasshopper (Oedaleus asiaticus) Phenotypic Plasticity under Environmental Selection"
by Xinghu Qin, Kun Hao, Jingchuan Ma, Xunbing Huang, Xiongbing Tu, Md. Panna Ali, Barry R. Pittendrigh, Guangchun Cao, Guangjun Wang, Xiangqun Nong, Douglas W. Whitman & Zehua Zhang
Table 1. The most enriched pathway terms (Af vs. Lc down-regulated)
Term	Sample number	Background number	P-value	Corrected P-value	UniGenes	KO	Gene name
Amino sugar and nucleotide sugar metabolism	7	93	1.25297e-05	0.00220523	c81292_g4 c80088_g1 c81168_g1 c62007_g1 c53849_g1 c80353_g1 c71910_g1	K01183 K00012 K01183 K00698 K00820 K00963 K00972	E3.2.1.14 UGDH, ugd E3.2.1.14 CHS1 glmS, GFPT UGP2, galU, galF UAP1
Protein processing in endoplasmic reticulum	7	200	0.00145467	0.128011	c50819_g1 c70035_g1 c48808_g1 c80860_g2 c80860_g1 c54372_g1 c74089_g1	K09542 K04079 K09542 K03283 K03283 K09542 K09542	CRYAB htpG, HSP90A CRYAB HSPA1_8 HSPA1_8 CRYAB CRYAB
Starch and sucrose metabolism	5	168	0.0135044	0.594194	c43500_g1 c63907_g1 c69019_g2 c80353_g1 c80088_g1	K01179 K01194 K01179 K00963 K00012	E3.2.1.4 E3.2.1.28, treA, treF E3.2.1.4 UGP2, galU, galF UGDH, ugd
Ascorbate and aldarate metabolism	3	82	0.0315148	1	c80088_g1 c75951_g1 c75951_g3	K00012 K00469 K00469	UGDH, ugd K00469 K00469
Galactose metabolism	3	98	0.0492237	1	c80353_g1 c77570_g2 c49689_g2	K00963 K01229 K01229	UGP2, galU, galF LCT LCT
MAPK signaling pathway	3	109	0.0636743	1	c80860_g2 c80860_g1 c81683_g1	K03283 K03283 K04456	HSPA1_8 HSPA1_8 AKT
Phenylalanine, tyrosine and tryptophan biosynthesis	1	9	0.0730356	1	c69150_g1	K14454	GOT1
Caffeine metabolism	1	9	0.0730356	1	c77990_g1	K00365	uaZ
Inositol phosphate metabolism	2	57	0.0826362	1	c75951_g1 c75951_g3	K00469 K00469	K00469 K00469
Alanine, aspartate and glutamate metabolism	2	57	0.0826362	1	c69150_g1 c53849_g1	K14454 K00820	GOT1 glmS, GFPT
Tropane, piperidine and pyridine alkaloid biosynthesis	1	11	0.0885339	1	c69150_g1	K14454	GOT1
Arginine and proline metabolism	2	70	0.116746	1	c69150_g1 c80764_g1	K14454 K01581	GOT1 E4.1.1.17, ODC1, speC, speF
Phosphonate and phosphinate metabolism	1	16	0.126166	1	c96065_g1	K09459	E4.1.1.82
Isoquinoline alkaloid biosynthesis	1	18	0.140784	1	c69150_g1	K14454	GOT1
Jak-STAT signaling pathway	1	20	0.15516	1	c81683_g1	K04456	AKT
Steroid biosynthesis	1	21	0.162258	1	c63896_g1	K00637	E2.3.1.26, SOAT
Pentose and glucuronate interconversions	2	91	0.177423	1	c80088_g1 c80353_g1	K00012 K00963	UGDH, ugd UGP2, galU, galF
VEGF signaling pathway	1	26	0.196874	1	c81683_g1	K04456	AKT
TNF signaling pathway	1	26	0.196874	1	c81683_g1	K04456	AKT
Apoptosis	1	28	0.21032	1	c81683_g1	K04456	AKT
Nicotinate and nicotinamide metabolism	1	29	0.216959	1	c74329_g1	K03783	punA
Phenylalanine metabolism	1	30	0.223543	1	c69150_g1	K14454	GOT1
Tyrosine metabolism	1	33	0.242967	1	c69150_g1	K14454	GOT1
2-Oxocarboxylic acid metabolism	1	33	0.242967	1	c69150_g1	K14454	GOT1
ErbB signaling pathway	1	35	0.255649	1	c81683_g1	K04456	AKT
mTOR signaling pathway	1	41	0.292444	1	c81683_g1	K04456	AKT
Tryptophan metabolism	1	41	0.292444	1	c68861_g1	K00669	AANAT
PI3K-Akt signaling pathway	2	131	0.300893	1	c70035_g1 c81683_g1	K04079 K04456	htpG, HSP90A AKT
Endocytosis	2	132	0.303994	1	c80860_g2 c80860_g1	K03283 K03283	HSPA1_8 HSPA1_8
Biosynthesis of amino acids	2	140	0.328705	1	c69150_g1 c73674_g1	K14454 K01079	GOT1 serB, PSPH
Carbon fixation in photosynthetic organisms	1	48	0.3331	1	c69150_g1	K14454	GOT1
Cysteine and methionine metabolism	1	52	0.355284	1	c69150_g1	K14454	GOT1
Methane metabolism	1	64	0.417544	1	c73674_g1	K01079	serB, PSPH
HIF-1 signaling pathway	1	73	0.460295	1	c81683_g1	K04456	AKT
Tight junction	1	76	0.473843	1	c81683_g1	K04456	AKT
Lysine degradation	1	77	0.478284	1	c76986_g1	K00471	K00471
Glycine, serine and threonine metabolism	1	82	0.499936	1	c73674_g1	K01079	serB, PSPH
Glutathione metabolism	1	95	0.552156	1	c80764_g1	K01581	E4.1.1.17, ODC1, speC, speF
Ras signaling pathway	1	100	0.570769	1	c81683_g1	K04456	AKT
Focal adhesion	1	106	0.592096	1	c81683_g1	K04456	AKT
Spliceosome	2	242	0.60589	1	c80860_g2 c80860_g1	K03283 K03283	HSPA1_8 HSPA1_8
Purine metabolism	2	257	0.63874	1	c77990_g1 c74329_g1	K00365 K03783	uaZ punA
ABC transporters	1	146	0.709778	1	c78827_g3	K05673	ABCC4
Pyrimidine metabolism	1	192	0.804055	1	c74329_g1	K03783	punA
Carbon metabolism	1	195	0.809021	1	c73674_g1	K01079	serB, PSPH
