# Supplementary material for: Molecular Ecological Basis of Grasshopper (Oedaleus asiaticus) Phenotypic Plasticity under Environmental Selection
Source: Front Physiol. 2017 Oct 10;8:770. doi: 10.3389/fphys.2017.00770 (PMC5641302; doi:10.3389/fphys.2017.00770)
Supplement: Supplementary file 11 [file DataSheet10.xls]

## Sheet: Sheet1
Supplementary data 10 of "Molecular Ecological Basis of Grasshopper (Oedaleus asiaticus) Phenotypic Plasticity under Environmental Selection"
by Xinghu Qin, Kun Hao, Jingchuan Ma, Xunbing Huang, Xiongbing Tu, Md. Panna Ali, Barry R. Pittendrigh, Guangchun Cao, Guangjun Wang, Xiangqun Nong, Douglas W. Whitman & Zehua Zhang
Table 1. The most enriched pathway terms (Af vs. Sk down-regulated)
Term	Sample number	Background number	P-value	Corrected P-value	UniGenes	KO	Gene name
Galactose metabolism	9	98	2.91048e-07	5.12244e-05	c77570_g2 c80344_g3 c49689_g2 c78659_g1 c77868_g1 c78659_g3 c78659_g5 c73755_g1 c65869_g2	K01229 K01187 K01229 K01229 K01229 K01229 K01229 K01229 K01229	LCT malZ LCT LCT LCT LCT LCT LCT LCT
Amino sugar and nucleotide sugar metabolism	8	93	2.25603e-06	0.000198531	c80088_g1 c73125_g1 c72111_g1 c68824_g1 c53849_g1 c72118_g1 c83567_g1 c79649_g1	K00012 K01183 K01183 K01183 K00820 K00698 K01183 K01183	UGDH, ugd E3.2.1.14 E3.2.1.14 E3.2.1.14 glmS, GFPT CHS1 E3.2.1.14 E3.2.1.14
Starch and sucrose metabolism	9	168	2.5458e-05	0.00149354	c43500_g1 c80344_g3 c80088_g1 c69019_g2 c81117_g2 c57313_g1 c63907_g1 c77779_g1 c65869_g1	K01179 K01187 K00012 K01179 K01176 K01176 K01194 K01176 K01188	E3.2.1.4 malZ UGDH, ugd E3.2.1.4 K01176 K01176 E3.2.1.28, treA, treF K01176 E3.2.1.21
Nicotinate and nicotinamide metabolism	2	29	0.0293735	0.861621	c66575_g1 c74329_g1	K01240 K03783	URH1 punA
Carbon fixation in photosynthetic organisms	2	48	0.0729104	1	c82859_g1 c82945_g1	K00134 K01623	GAPDH, gapA ALDO
Glycolysis / Gluconeogenesis	3	110	0.0822291	1	c81485_g1 c82859_g1 c82945_g1	K01689 K00134 K01623	ENO, eno GAPDH, gapA ALDO
Protein processing in endoplasmic reticulum	4	200	0.115008	1	c50819_g1 c81304_g2 c48808_g1 c74089_g1	K09542 K03283 K09542 K09542	CRYAB HSPA1_8 CRYAB CRYAB
Methane metabolism	2	64	0.118662	1	c81485_g1 c82945_g1	K01689 K01623	ENO, eno ALDO
Biosynthesis of amino acids	3	140	0.140615	1	c81485_g1 c82859_g1 c82945_g1	K01689 K00134 K01623	ENO, eno GAPDH, gapA ALDO
HIF-1 signaling pathway	2	73	0.146826	1	c81485_g1 c82859_g1	K01689 K00134	ENO, eno GAPDH, gapA
NF-kappa B signaling pathway	1	21	0.177725	1	c77762_g1	K04725	XIAP, BIRC4
Folate biosynthesis	1	22	0.185358	1	c74673_g1	K01077	K01077
Aminobenzoate degradation	1	23	0.192921	1	c74673_g1	K01077	K01077
Apoptosis	1	28	0.229704	1	c77762_g1	K04725	XIAP, BIRC4
Two-component system	1	33	0.264824	1	c74673_g1	K01077	K01077
Carbon metabolism	3	195	0.270614	1	c81485_g1 c82859_g1 c82945_g1	K01689 K00134 K01623	ENO, eno GAPDH, gapA ALDO
Cyanoamino acid metabolism	1	36	0.285129	1	c65869_g1	K01188	E3.2.1.21
Other glycan degradation	1	36	0.285129	1	c53486_g1	K01206	FUCA
Phenylpropanoid biosynthesis	1	41	0.317743	1	c65869_g1	K01188	E3.2.1.21
Tryptophan metabolism	1	41	0.317743	1	c83005_g1	K04103	E4.1.1.74, ipdC
Pentose phosphate pathway	1	55	0.401421	1	c82945_g1	K01623	ALDO
Fructose and mannose metabolism	1	56	0.406992	1	c82945_g1	K01623	ALDO
Alanine, aspartate and glutamate metabolism	1	57	0.412513	1	c53849_g1	K00820	glmS, GFPT
Glycerolipid metabolism	1	71	0.484654	1	c76079_g1	K15728	LPIN
Glycerophospholipid metabolism	1	76	0.50823	1	c76079_g1	K15728	LPIN
Pyrimidine metabolism	2	192	0.533874	1	c66575_g1 c74329_g1	K01240 K03783	URH1 punA
Ascorbate and aldarate metabolism	1	82	0.535114	1	c80088_g1	K00012	UGDH, ugd
Pentose and glucuronate interconversions	1	91	0.57273	1	c80088_g1	K00012	UGDH, ugd
Focal adhesion	1	106	0.628834	1	c77762_g1	K04725	XIAP, BIRC4
MAPK signaling pathway	1	109	0.639145	1	c81304_g2	K03283	HSPA1_8
RNA degradation	1	129	0.700991	1	c81485_g1	K01689	ENO, eno
Endocytosis	1	132	0.709313	1	c81304_g2	K03283	HSPA1_8
Ubiquitin mediated proteolysis	1	143	0.737909	1	c77762_g1	K04725	XIAP, BIRC4
Lysosome	1	148	0.749967	1	c78579_g1	K12301	SLC17A5
RNA transport	1	174	0.804344	1	c80358_g2	K03231	EEF1A
Spliceosome	1	242	0.897228	1	c81304_g2	K03283	HSPA1_8
Purine metabolism	1	257	0.910878	1	c74329_g1	K03783	punA
Ribosome	1	301	0.941386	1	c76693_g1	K02867	RP-L11, MRPL11, rplK
